# Supplementary material for: RNA-guided transcriptional activation via CRISPR/dCas9 mimics overexpression phenotypes in Arabidopsis
Source: PLoS One. 2017 Jun 16;12(6):e0179410. doi: 10.1371/journal.pone.0179410 (PMC5473554; doi:10.1371/journal.pone.0179410)
Supplement: S1 Table — (XLSX) [file pone.0179410.s005.xlsx]

## Sheet: S1 Table
S1 Table Primer sequences used in this study.
No.	name	sequence	note
1	AtAct2F1	CTTGCACCAAGCAGCATGAA	qPCR
2	AtAct2R1	CCGATCCAGACACTGTACTTCCTT	qPCR
3	AtAct8F1	TGGAACTGGAATGGTTAAGGCTGG	RT-PCR
4	AtAct8R1	TCTCCAGAGTCGAGCACAATACCG	RT-PCR
5	AtAVPF1	GAGTGTTGTCGCTAAGTGCGCTGAG	qPCR
6	AtAVPR1	GCTTGCAGGTTCTGGTGGTGTCGTAA	qPCR
7	AtPAPF1	GAAGGCAAATGGCACCAAGTTCCTG	qPCR
8	AtPAPR1	GGTAATCTTCCAGCAATTAAAGACC	qPCR
9	AVP1P1F4	GGCAggagcatccaaagagaaga	P900 (AVP target 1)
10	AVP1P1R4	AAACtcttctctttggatgctcc
11	AVP1P2F5	GGCAaaccgtgtacccaaccgtac	P901 (AVP target 2)
12	AVP1P2R5	AAACgtacggttgggtacacggtt
13	PAP1P1F4	GGCAatggtttcacaaatgattgg	P902 (PAP target 1)
14	PAP1P1R4	AAACccaatcatttgtgaaaccat
15	PAP1P2F5	GGCAagtaaattggtcaaggaaga	P903 (PAP target 2)
16	PAP1P2R5	AAACtcttccttgaccaatttact
17	AVP1P12F1	GGCAgggagcatccaaagagaagaGTTTtagagctagaaatagcaagttaaaataaggctagtccgttatcaacttg	P904 (AVP target 1+2)
18	AVP1P12F2	aaaaagtggcaccgagtcggtgcaacaaagcaccagtggtctagtggtagaatagtaccctgccacggtacagacccgggttcga
19	AVP1P12F3	ttcccggctggtgcaaaccgtgtacccaaccgtac
20	AVP1P12R1	gataacggactagccttattttaacttgctatttctagctctaAAACtcttctctttggatgctccc
21	AVP1P12R2	ccgggtctgtaccgtggcagggtactattctaccactagaccactggtgctttgttgcaccgactcggtgccactttttcaagtt
22	AVP1P12R3	AAACgtacggttgggtacacggtttgcaccagccgggaatcgaac
23	PAP1P12F1	GGCAatggtttcacaaatgattggGTTTtagagctagaaatagcaagttaaaataaggctagtccgttatcaacttg	P905 (PAP target 1+2)
24	PAP1P12F2	aaaaagtggcaccgagtcggtgcaacaaagcaccagtggtctagtggtagaatagtaccctgccacggtacagacccgggttcga
25	PAP1P12F3	ttcccggctggtgcaagtaaattggtcaaggaaga
26	PAP1P12R1	gataacggactagccttattttaacttgctatttctagctctaAAACccaatcatttgtgaaaccat
27	PAP1P12R2	ccgggtctgtaccgtggcagggtactattctaccactagaccactggtgctttgttgcaccgactcggtgccactttttcaagtt
28	PAP1P12R3	AAACtcttccttgaccaatttacttgcaccagccgggaatcgaac
29	dCAS9F1	gcaggtaccatgAGCCCCAAGAAgAAGAGaAAGGT	P798 amplification
30	dCAS9R1	gacactagtTCAGTTAATCAGCATGTCCAGGTCGAAAT
31	MS2NLSP65HSF1	cataagcttATGGCTTCAAACTTTAC	MS2-p65-HSF amplification
32	MS2NLSP65HSR1	gccgaattcGGAGACAGTGGGGTCCTT
33	32F35SF3	gctatgaccatgattacgccaagcttcctgcaggtcaacatggtggag	P789 preparation
34	nosU10R3	CTGACTCGTCGACCTGCAGccaagcttGGATATCTGCAGAATTCGCC
