# Supplementary material for: RNA-guided transcriptional activation via CRISPR/dCas9 mimics overexpression phenotypes in Arabidopsis
Source: PLoS One. 2017 Jun 16;12(6):e0179410. doi: 10.1371/journal.pone.0179410 (PMC5473554; doi:10.1371/journal.pone.0179410)
Supplement: S2 Table — (XLSX) [file pone.0179410.s006.xlsx]

## Sheet: S2 Table
S2 Table Construct information for target genes, PAM sequences and direction.
name	gene	sequence	location	PAM	note
P900	AVP1	ggagcatccaaagagaaga	-172	AGG	forward
P901		aaccgtgtacccaaccgtac	-216	CGG	forward
P902	PAP1	atggtttcacaaatgattgg	-50	AGG	reverse
P903		agtaaattggtcaaggaaga	-83	GGG	reverse
P904	AVP1	ggagcatccaaagagaaga	-212	AGG/CGG	double targets
		/aaccgtgtacccaaccgtac	/- 246
P905	PAP1	atggtttcacaaatgattgg	-50	AGG/GGG	double targets
		/agtaaattggtcaaggaaga	/- 83
